# Supplementary material for: A Curriculum for Clerkship Students to Foster Professionalism Through Reflective Practice and Identity Formation
Source: MedEdPORTAL. 2016 Jun 17;12:10416. doi: 10.15766/mep_2374-8265.10416 (PMC6464454; doi:10.15766/mep_2374-8265.10416)
Supplement: Supplementary file 1 — A. Opening Session Articulating One's Ideals Facilitator's Manual.docx B. Opening Session Writing Prompt.docx C. Opening Session PowerPoint Slides.ppt D. Session Evaluation Form.docx E. Module 2 Facilitator's Guide.docx F. Module 3 Facilitator's Guide.docx G. Module 4 Facilitator's Guide.docx H. Module 4 Ideals Box Template.docx I. Module 4 Introductory Email With Table.doc [file mep-12-10416-s001.zip]

Archive with 10 entries (10 files):
- F. Module 3 Facilitator's Guide.docx
- G. Module 4 Facilitator's Guide.docx
- H. Module 4 Ideals Box Template.docx
- I. Module 4 Introductory Email With Table.doc
- _Educational Summary Report_10416.pdf
- A. Opening Session Articulating One's Ideals Facilitator's Manual.docx
- B. Opening Session Writing Prompt.docx
- C. Opening Session PowerPoint Slides.ppt
- D. Session Evaluation Form.docx
- E. Module 2 Facilitator's Guide.docx
